# Supplementary material for: Docosahexaenoic Acid, a Key Compound for Enhancing Sensitization to Drug in Doxorubicin-Resistant MCF-7 Cell Line
Source: Nutrients. 2023 Mar 29;15(7):1658. doi: 10.3390/nu15071658 (PMC10097357; doi:10.3390/nu15071658)
Supplement: Supplementary file 1 [file nutrients-15-01658-s001.zip]

Archive with 1 entries (1 files):
- nutrients-2246082-supplementary.pdf
